# Supplementary material for: Microfluidics-Based Drying–Wetting Cycles to Investigate Phase Transitions of Small Molecules Solutions
Source: Life (Basel). 2024 Apr 4;14(4):472. doi: 10.3390/life14040472 (PMC11050796; doi:10.3390/life14040472)
Supplement: Supplementary file 1 [file life-14-00472-s001.zip]

Archive with 3 entries (3 files):
- .DS_Store
- drying_drop_code_8.py
- Supplementary Material - Life.pdf
